# Supplementary material for: Adapting Young Adults’ In-Shoe Motion Sensor Gait Models for Knee Evaluation in Older Adults: A Study on Osteoarthritis and Healthy Knees
Source: Sensors (Basel). 2025 Mar 28;25(7):2167. doi: 10.3390/s25072167 (PMC11991446; doi:10.3390/s25072167)
Supplement: Supplementary file 1 [file sensors-25-02167-s001.zip]

Archive with 1 entries (1 files):
- sensors-3507696-supplementary.pdf
